# Supplementary material for: Evolutionary trends of respiratory syncytial viruses: Insights from large-scale surveillance and molecular dynamics of G glycoprotein
Source: Heliyon. 2024 May 9;10(10):e30886. doi: 10.1016/j.heliyon.2024.e30886 (PMC11112325; doi:10.1016/j.heliyon.2024.e30886)
Supplement: Multimedia component 1 [file mmc1.xlsx]

## Sheet: Sheet1
Accession IDs
M74568
OR143223
OR143222
OR143220
OR143219
OR143217
OR143215
OR143214
OR143211
OR143210
OR143208
OR143206
OR143205
OR143204
OR143202
OR143201
OR143199
OR143197
OR143195
OR143193
OR143191
OR143190
OR143189
OR143188
OR143187
OR143184
OR143183
OR143182
OR143179
OR143177
OR143174
OR143173
OR143170
OR143169
OR143168
OR143166
OR143163
OR143162
OR143159
OR143158
OR143157
OR143154
OR143152
OR143151
OR143150
OR143149
OR143148
OR143147
OR143145
OR143144
OR143143
OR143142
OR143141
OR143140
OR143138
OR143137
OR143136
OR143134
OQ889161
OQ848540
OQ848539
OQ848537
OQ848536
OQ848535
OQ848534
OQ848532
OQ848531
OQ848530
OQ848528
OQ331221
OQ331220
OQ261752
OQ261751
OQ261746
OQ171926
OQ171925
OQ171922
OQ171921
OQ171920
OQ171919
OQ171913
OQ171912
OQ171909
OQ171908
OQ171906
OQ171905
OQ171904
OQ171902
OQ171901
OQ171900
OQ171899
OQ171898
OQ171896
OQ171894
OQ171893
OQ024156
OQ024155
OQ024151
OQ024147
OQ024143
OQ024142
OQ024141
OQ024136
OQ024135
OQ024134
OQ024132
OQ024128
OQ024127
OQ024126
OQ024125
OQ024124
OQ024121
OQ024120
OQ024119
OQ024117
OQ024111
OQ024109
OP965711
OP890340
OP890339
OP890336
OP890329
OP890324
OP890323
OP890322
OP890321
OP890320
OP890319
OP890318
OP890316
OP890315
OP890314
OP890313
OP890312
OP320399
OP320398
OP320397
OP320396
OP320395
OP320394
OP320392
OP320388
OP320387
OP320386
OP320385
OP320384
OP320383
OP320380
OP320379
OP320378
OP320377
ON729318
ON237358
ON237357
ON237356
ON237354
ON237353
ON237352
ON237351
ON237350
ON237348
ON237347
ON237346
ON237344
ON237341
ON237339
ON237338
ON237336
ON237334
ON237332
ON237331
ON237330
ON237327
ON237326
ON237322
ON237321
ON237320
ON237319
ON237316
ON237314
ON237313
ON237311
ON237310
ON237308
ON237307
ON237306
ON237305
ON237304
ON237303
ON237301
ON237299
ON237298
ON237296
ON237295
ON237294
ON237289
ON237287
ON237282
ON237279
ON237277
ON237276
ON237274
ON237273
ON237272
ON237271
ON237270
ON237269
ON237268
ON237267
ON237266
ON237265
ON237263
ON237262
ON237261
ON237260
ON237258
ON237257
ON237254
ON237253
ON237252
ON237251
ON237249
ON237248
ON237247
ON237246
ON237245
ON237244
ON237241
ON237240
ON237239
ON237238
ON237237
ON237236
ON237235
ON237234
ON237233
ON237232
ON237231
ON237230
ON237228
ON237225
ON237224
ON237223
ON237222
ON237221
ON237220
ON237219
ON237218
ON152648
OM857363
OM857362
OM857359
OM857358
OM857356
OM857352
OM857344
OM857343
OM857325
OM857324
OM857323
OM857322
OM857321
OM857320
OM857303
OM857297
OM857296
OM857295
OM857294
OM857290
OM857288
OM857282
OM857279
OM857274
OM857256
OM857251
OM857248
OM857240
OM857239
OM857227
OM857224
OM857223
OM857213
OM857196
OM857192
OM857191
OM857189
OM857171
OM857170
OM857168
OM857167
OM857164
OM857160
OM857151
OM857150
OM857140
OM256488
OK649684
OK649683
OK649682
OK649681
OK649680
OK649679
OK649678
OK649677
OK649676
OK649675
OK649674
OK649672
OK649671
OK649670
OK649669
OK649668
OK649667
OK649663
OK649662
OK649661
OK649660
OK649659
OK649658
OK649657
OK649656
OK649655
OK649654
OK649653
OK649652
OK649649
OK649648
OK649647
OK649646
OK649645
OK649643
OK649642
OK649641
OK649640
OK649639
OK649638
OK649637
OK649636
OK649635
OK649634
OK649632
OK649630
OK649628
OK649626
OK649625
OK649624
OK649623
OK649622
OK649621
OK649618
OK649617
OK649616
OK649615
OK649614
OK649613
OK649612
OK649611
OK649609
OK649608
OK649604
OK649603
OK649602
OK649601
OK649600
OK649599
OK649598
OK649597
OK649596
OK649595
OK649592
OK649591
OK649590
OK649589
OK500268
OK500257
OK500256
MZ516134
MZ516129
MZ516112
MZ516108
MZ516090
MZ516077
MZ516073
MZ516072
MZ516057
MZ516053
MZ516043
MZ516039
MZ516028
MZ516027
MZ516023
MZ516019
MZ516012
MZ516005
MZ516002
MZ515987
MZ515986
MZ515985
MZ515980
MZ515967
MZ515966
MZ515948
MZ515945
MZ515941
MZ515939
MZ515921
MZ515911
MZ515909
MZ515901
MZ515884
MZ515877
MZ515854
MZ515852
MZ515850
MZ515848
MZ515842
MZ515841
MZ515840
MZ515834
MZ515833
MZ515825
MZ515811
MZ515802
MZ515800
MZ515789
MZ515782
MZ515773
MZ515772
MZ515752
MZ515749
MZ515740
MZ515734
MZ515731
MZ515718
MZ515717
MZ515709
MZ515706
MZ515703
MZ515701
MZ515693
MZ515692
MZ515689
MZ515688
MZ515687
MZ515685
MZ515682
MZ515681
MZ515679
MZ515668
MZ515666
MZ515652
MZ515651
MZ515650
MZ515646
MZ515645
MZ515643
MZ515641
MZ515634
MZ515632
MZ515631
MZ515629
MZ515628
MZ515626
MZ515623
MZ515620
MZ515619
MZ515617
MZ515616
MZ515614
MZ515606
MZ515600
MZ515597
MZ515593
MZ515592
MZ515583
MZ515580
MZ515579
MZ515576
MZ515575
MZ515573
MZ515572
MZ515571
MZ515570
MZ515569
MZ515568
MZ515567
MZ515566
MZ515564
MZ515559
MZ515555
MZ221205
MZ221199
MZ221198
MZ221197
MZ221196
MZ221195
MZ221194
MZ221191
MZ151854
MZ151853
MZ151852
MW582528
MW020599
MW020598
MW020597
MW020596
MT422271
MT422270
MT422269
MN630106
MN630105
MN630104
MN630103
MN630102
MN630101
MN630100
MN630098
MN630097
MN630093
MN630092
MN630089
MN630088
MN531557
MN310477
MN306054
MN306050
MN306045
MN306029
MN251607
MK749917
MK749912
MK749909
MK749895
MK749890
MK749884
MK749867
MK167035
MK109787
MK109785
MK109776
MK109775
MK109774
MK109773
MK109763
MH447960
MH447959
MH447958
MH447957
MH447956
MH447955
MH447954
MH447953
MH447951
MH383066
MH290724
MH279547
MG642083
MG642081
MG642077
MG642074
MG642070
MG642067
MG642063
MG642060
MG642056
MG642052
MG642048
MG642038
MG642035
MG642034
MG642033
MG642032
MG642031
MG642030
MG642026
MG642024
MG027862
MF973156
MF614947
MF614946
MF445819
MF445818
MF445817
MF445816
MF445815
MF445814
MF445813
MF445812
MF445811
MF445810
MF445808
MF445805
MF445804
MF445802
MF445798
MF445796
MF445795
MF445794
MF445793
MF445791
MF445790
MF445789
MF445788
MF445787
MF445786
MF445785
MF445784
MF445783
MF445782
MF445780
MF445779
MF445778
MF445776
MF445775
MF445774
MF445773
MF445772
MF445771
MF445768
MF445767
MF445764
MF445763
MF445758
MF445757
MF445756
MF445755
MF445751
MF445750
MF445748
MF445747
MF445746
MF445745
MF445744
MF001057
MF001054
MF001052
MF001050
MF001049
MF001043
MF001041
MF001039
MF001038
LC530050
KY982517
KY982516
KY967363
KY967362
KY782635
KY654517
KY654516
KY654515
KY654514
KY654513
KY654512
KY654511
KY654509
KY654508
KY654507
KY654506
KY460517
KX858754
KX765977|2014
KU316167|1985
KU316150|1974
KU316118|1996
KJ817799
KJ643527
KJ643462
KJ627733
KJ627727
KJ627723
KJ627716
KJ627710
KJ627708
KJ627702
KJ627695
KJ627693
KJ627690
KJ627685
KJ627682
KJ627678
KJ627676
KJ627672
KJ627670
KJ627668
KJ627663
KJ627662
KJ627657
KJ627656
KJ627652
KJ627647
KJ627352|2007
KF973340
KF973339
KF973338
KF973335
KF973331
KF973319
KC731482|2011
JQ901454|2002
JQ901447|2001
HQ731715|1976
EPIISL732370
EPIISL732369
EPIISL732360
EPIISL732347
EPIISL732345
EPIISL732344
EPIISL732342
EPIISL732341
EPIISL732340
EPIISL732337
EPIISL6495008
EPIISL6495004
EPIISL6495001
EPIISL6494998
EPIISL6494995
EPIISL6494993
EPIISL6494992
EPIISL6494988
EPIISL6494985
EPIISL6494984
EPIISL6494981
EPIISL6494980
EPIISL6494977
EPIISL6494976
EPIISL6494975
EPIISL6494973
EPIISL6494971
EPIISL6494970
EPIISL6494967
EPIISL6494966
EPIISL6494965
EPIISL6494962
EPIISL6494960
EPIISL6494958
EPIISL6494957
EPIISL6494955
EPIISL6494953
EPIISL6494911
EPIISL6494909
EPIISL6494822
EPIISL6494821
EPIISL6494820
EPIISL6494819
EPIISL6494818
EPIISL6494816
EPIISL6494815
EPIISL6494811
EPIISL6494809
EPIISL6494806
EPIISL6494800
EPIISL6494794
EPIISL6494792
EPIISL6494788
EPIISL6494785
EPIISL6494784
EPIISL6494783
EPIISL6268624
EPIISL6268619
EPIISL6208729
EPIISL6208727
EPIISL6208723
EPIISL6208720
EPIISL6208715
EPIISL6208710
EPIISL6174139
EPIISL6174136
EPIISL6174135
EPIISL5930150
EPIISL5930149
EPIISL5522630
EPIISL413941
EPIISL413935
EPIISL413934
EPIISL412911
EPIISL412905
EPIISL412866
EPIISL412865
EPIISL2991498
EPIISL2896257
EPIISL2896256
EPIISL2896255
EPIISL2896252
EPIISL2896250
EPIISL2839432
EPIISL2839429
EPIISL2839423
EPIISL2839421
EPIISL2839395
EPIISL2839379
EPIISL2839194
EPIISL2839192
EPIISL2595720
EPIISL2595719
EPIISL2595718
EPIISL2595715
EPIISL2595714
EPIISL2595712
EPIISL2595711
EPIISL2595709
EPIISL2595707
EPIISL2595706
EPIISL2595702
EPIISL2595697
EPIISL2595695
EPIISL2595684
EPIISL2595681
EPIISL2595673
EPIISL2595657
EPIISL2595655
EPIISL2595654
EPIISL2595644
EPIISL2595643
EPIISL2595640
EPIISL2595639
EPIISL2595636
EPIISL2595634
EPIISL2595633
EPIISL2595631
EPIISL2595627
EPIISL2595625
EPIISL2595609
EPIISL2595608
EPIISL2595607
EPIISL2595605
EPIISL2595604
EPIISL2595595
EPIISL2595592
EPIISL2595591
EPIISL2595589
EPIISL2595587
EPIISL2595582
EPIISL2595581
EPIISL2595579
EPIISL2595553
EPIISL2595547
EPIISL2595540
EPIISL2595525
EPIISL2595501
EPIISL2595477
EPIISL2595386
EPIISL2595282
EPIISL2595277
EPIISL2595276
EPIISL2595217
EPIISL2595216
EPIISL2595205
EPIISL2595198
EPIISL2595197
EPIISL2595172
EPIISL2595171
EPIISL2595169
EPIISL2595105
EPIISL2594878
EPIISL2594828
EPIISL2594823
EPIISL2594752
EPIISL2594750
EPIISL2594746
EPIISL2594743
EPIISL2594741
EPIISL2594739
EPIISL2594738
EPIISL2594736
EPIISL2594734
EPIISL2594732
EPIISL2594730
EPIISL2594728
EPIISL2594727
EPIISL2594723
EPIISL2594719
EPIISL2594718
EPIISL2594716
EPIISL2594713
EPIISL2594711
EPIISL2594709
EPIISL2594707
EPIISL2594705
EPIISL2594703
EPIISL2594702
EPIISL2594700
EPIISL2594698
EPIISL2594696
EPIISL2594695
EPIISL2594693
EPIISL2594691
EPIISL2594689
EPIISL2594688
EPIISL2594686
EPIISL2594675
EPIISL2594673
EPIISL2594546
EPIISL2594463
EPIISL2594404
EPIISL2594125
EPIISL2594124
EPIISL2594121
EPIISL2594120
EPIISL2594119
EPIISL2594118
EPIISL2594116
EPIISL2594115
EPIISL2594113
EPIISL2594111
EPIISL2594109
EPIISL2594106
EPIISL2594103
EPIISL2594102
EPIISL2594101
EPIISL2594100
EPIISL2594099
EPIISL2594098
EPIISL2594096
EPIISL2594095
EPIISL2594091
EPIISL2594090
EPIISL2594089
EPIISL2594087
EPIISL2594086
EPIISL2594084
EPIISL2594083
EPIISL2594082
EPIISL2594081
EPIISL2594080
EPIISL2594079
EPIISL2594076
EPIISL2594074
EPIISL2594073
EPIISL2594070
EPIISL2594068
EPIISL2594067
EPIISL2594066
EPIISL2594065
EPIISL2594064
EPIISL2594063
EPIISL2594060
EPIISL2594056
EPIISL2594051
EPIISL2594049
EPIISL2594046
EPIISL2594043
EPIISL2594042
EPIISL2594041
EPIISL2594040
EPIISL2594039
EPIISL2593839
EPIISL2593811
EPIISL2593808
EPIISL2593798
EPIISL2593797
EPIISL2593791
EPIISL2593788
EPIISL2593784
EPIISL2593698
EPIISL2593682
EPIISL2593681
EPIISL2593643
EPIISL2593642
EPIISL2593641
EPIISL2593640
EPIISL2593639
EPIISL2593631
EPIISL2593628
EPIISL2593626
EPIISL2593623
EPIISL2593621
EPIISL2593619
EPIISL2593617
EPIISL2593616
EPIISL2593607
EPIISL2593602
EPIISL2593600
EPIISL2593598
EPIISL2593595
EPIISL2593590
EPIISL2593589
EPIISL2593588
EPIISL2593587
EPIISL2593586
EPIISL2593528
EPIISL2593505
EPIISL2593486
EPIISL2593485
EPIISL2593484
EPIISL2593464
EPIISL2593463
EPIISL2593462
EPIISL2593461
EPIISL2593407
EPIISL2593390
EPIISL2593363
EPIISL2593327
EPIISL2593325
EPIISL2593324
EPIISL2593323
EPIISL2593322
EPIISL2593321
EPIISL2593320
EPIISL2593319
EPIISL2593317
EPIISL2593316
EPIISL2593315
EPIISL2593314
EPIISL2593313
EPIISL2593311
EPIISL2593232
EPIISL2593231
EPIISL2593230
EPIISL2593225
EPIISL2593206
EPIISL2593182
EPIISL2593181
EPIISL2593180
EPIISL2593171
EPIISL2593170
EPIISL2593169
EPIISL2593167
EPIISL2593166
EPIISL2593163
EPIISL2593162
EPIISL2593161
EPIISL2593160
EPIISL2593159
EPIISL2593158
EPIISL2593157
EPIISL2593155
EPIISL2593154
EPIISL2593153
EPIISL2593151
EPIISL2593150
EPIISL2593149
EPIISL2593148
EPIISL2593147
EPIISL2593143
EPIISL2593142
EPIISL2593139
EPIISL2593138
EPIISL2593136
EPIISL2593135
EPIISL2593133
EPIISL2593132
EPIISL2593131
EPIISL2593130
EPIISL2593129
EPIISL2593128
EPIISL2593127
EPIISL2593126
EPIISL2593125
EPIISL2593124
EPIISL2593123
EPIISL2593122
EPIISL2593121
EPIISL2593113
EPIISL2592927
EPIISL2592921
EPIISL2592920
EPIISL2592919
EPIISL2592918
EPIISL2592916
EPIISL2592914
EPIISL2592913
EPIISL2592912
EPIISL2592911
EPIISL2592910
EPIISL2592909
EPIISL2592908
EPIISL2592907
EPIISL2592906
EPIISL2592905
EPIISL2592904
EPIISL2592903
EPIISL2592902
EPIISL2592901
EPIISL2592900
EPIISL2592899
EPIISL2592898
EPIISL2592897
EPIISL2592896
EPIISL2592894
EPIISL2592893
EPIISL2592892
EPIISL2592891
EPIISL2592890
EPIISL2592889
EPIISL2592888
EPIISL2592887
EPIISL2592885
EPIISL2592884
EPIISL2592883
EPIISL2592882
EPIISL2592878
EPIISL2592876
EPIISL2592875
EPIISL2592874
EPIISL2592873
EPIISL2592872
EPIISL2592871
EPIISL2592870
EPIISL2592869
EPIISL2592868
EPIISL2592862
EPIISL2592861
EPIISL2592783
EPIISL2592665
EPIISL2592525
EPIISL2592514
EPIISL2592513
EPIISL2592512
EPIISL2592511
EPIISL2592510
EPIISL2592509
EPIISL2592508
EPIISL2592507
EPIISL2592506
EPIISL2592505
EPIISL2592504
EPIISL2592503
EPIISL2592502
EPIISL2592501
EPIISL2592500
EPIISL2592499
EPIISL2592498
EPIISL2592497
EPIISL2592496
EPIISL2592495
EPIISL2592494
EPIISL2592493
EPIISL2591691
EPIISL2591547
EPIISL2590226
EPIISL2589910
EPIISL2589907
EPIISL2589900
EPIISL2589898
EPIISL2589896
EPIISL2589892
EPIISL2589881
EPIISL2589873
EPIISL2589865
EPIISL2588876
EPIISL2588875
EPIISL2588874
EPIISL2588873
EPIISL2588863
EPIISL2588861
EPIISL2588858
EPIISL2588825
EPIISL2588599
EPIISL2588525
EPIISL2588523
EPIISL2588522
EPIISL2588455
EPIISL2588447
EPIISL2588437
EPIISL2588379
EPIISL2588377
EPIISL2588376
EPIISL2588375
EPIISL2588373
EPIISL2588372
EPIISL2588371
EPIISL2588370
EPIISL2588365
EPIISL2588364
EPIISL2588362
EPIISL2588361
EPIISL2588356
EPIISL2588354
EPIISL2588353
EPIISL2588350
EPIISL2588349
EPIISL2588348
EPIISL2588306
EPIISL2588305
EPIISL2588302
EPIISL2588301
EPIISL2588289
EPIISL2588288
EPIISL2588285
EPIISL2588284
EPIISL2588282
EPIISL2588281
EPIISL2588280
EPIISL2588274
EPIISL2588272
EPIISL2588270
EPIISL2588268
EPIISL2588267
EPIISL2588266
EPIISL2588265
EPIISL2588261
EPIISL2588247
EPIISL2588231
EPIISL2588229
EPIISL2588228
EPIISL2588226
EPIISL2588225
EPIISL2588224
EPIISL2588222
EPIISL2588221
EPIISL2588220
EPIISL2588219
EPIISL2588163
EPIISL2588161
EPIISL2588160
EPIISL2588159
EPIISL2588158
EPIISL2588157
EPIISL2588156
EPIISL2588155
EPIISL2588154
EPIISL2588153
EPIISL2588152
EPIISL2588150
EPIISL2588148
EPIISL2588147
EPIISL2588126
EPIISL2588122
EPIISL2588120
EPIISL2588119
EPIISL2588118
EPIISL2588117
EPIISL2588106
EPIISL2588105
EPIISL2588045
EPIISL2588044
EPIISL2588043
EPIISL2588042
EPIISL2588028
EPIISL2588027
EPIISL2588026
EPIISL2587885
EPIISL2587643
EPIISL2587626
EPIISL2587624
EPIISL2587456
EPIISL2587434
EPIISL2587433
EPIISL2587425
EPIISL2587423
EPIISL2587421
EPIISL2587417
EPIISL2587414
EPIISL2587412
EPIISL2587408
EPIISL2587406
EPIISL2587404
EPIISL2587400
EPIISL2587389
EPIISL2587364
EPIISL2587362
EPIISL2587358
EPIISL2587349
EPIISL2587344
EPIISL2587163
EPIISL2587159
EPIISL2587155
EPIISL2587154
EPIISL2587152
EPIISL2587150
EPIISL2587148
EPIISL2587146
EPIISL2587145
EPIISL2587143
EPIISL2587141
EPIISL2587139
EPIISL2587138
EPIISL2587136
EPIISL2587134
EPIISL2587130
EPIISL2587129
EPIISL2587127
EPIISL2587125
EPIISL2587124
EPIISL2587119
EPIISL2587117
EPIISL2587114
EPIISL2587111
EPIISL2587109
EPIISL2587107
EPIISL2587106
EPIISL2587102
EPIISL2587100
EPIISL2587098
EPIISL2587096
EPIISL2587094
EPIISL2587092
EPIISL2587090
EPIISL2587088
EPIISL2587087
EPIISL2587085
EPIISL2587083
EPIISL2587081
EPIISL2587079
EPIISL2587076
EPIISL2587073
EPIISL2587068
EPIISL2587066
EPIISL2587064
EPIISL2587062
EPIISL2587060
EPIISL2587058
EPIISL2587056
EPIISL2587055
EPIISL2587053
EPIISL2587052
EPIISL2587050
EPIISL2587049
EPIISL2587040
EPIISL2587028
EPIISL2587009
EPIISL2587000
EPIISL2586995
EPIISL2586994
EPIISL2586987
EPIISL2586976
EPIISL2586974
EPIISL2586972
EPIISL2586970
EPIISL2586966
EPIISL2586964
EPIISL2586959
EPIISL2586957
EPIISL2586955
EPIISL2586953
EPIISL2586951
EPIISL2586949
EPIISL2586947
EPIISL2586945
EPIISL2586941
EPIISL2586940
EPIISL2586934
EPIISL2586931
EPIISL2586929
EPIISL2586927
EPIISL2586925
EPIISL2586924
EPIISL2586922
EPIISL2586920
EPIISL2586918
EPIISL2586916
EPIISL2586914
EPIISL2586912
EPIISL2586910
EPIISL2586908
EPIISL2586906
EPIISL2586904
EPIISL2586902
EPIISL2586900
EPIISL2586898
EPIISL2586897
EPIISL2586895
EPIISL2586893
EPIISL2586888
EPIISL2586883
EPIISL2586879
EPIISL2586874
EPIISL2586870
EPIISL2586862
EPIISL2586860
EPIISL2586858
EPIISL2586857
EPIISL2586855
EPIISL2586853
EPIISL2586851
EPIISL2586849
EPIISL2586848
EPIISL2586834
EPIISL2586833
EPIISL2586752
EPIISL2585642
EPIISL2585641
EPIISL2585639
EPIISL2585635
EPIISL2585631
EPIISL2585626
EPIISL2585624
EPIISL2585622
EPIISL2585605
EPIISL2585603
EPIISL2585601
EPIISL2585590
EPIISL2585588
EPIISL2585585
EPIISL2585583
EPIISL2585580
EPIISL2585578
EPIISL2585574
EPIISL2585572
EPIISL2585569
EPIISL2585567
EPIISL2585565
EPIISL2585563
EPIISL2585561
EPIISL2585557
EPIISL2585555
EPIISL2585551
EPIISL2585550
EPIISL2585548
EPIISL2585546
EPIISL2585352
EPIISL2585350
EPIISL2585338
EPIISL2585337
EPIISL2585325
EPIISL2585323
EPIISL2585319
EPIISL2585313
EPIISL2585312
EPIISL2585311
EPIISL2585309
EPIISL2585307
EPIISL2585303
EPIISL2585298
EPIISL2585296
EPIISL2585294
EPIISL2585292
EPIISL2585291
EPIISL2585290
EPIISL2585288
EPIISL2585286
EPIISL2585285
EPIISL2585284
EPIISL2585280
EPIISL2585276
EPIISL2585275
EPIISL2585267
EPIISL2585265
EPIISL2585261
EPIISL2585259
EPIISL2585258
EPIISL2585256
EPIISL2585220
EPIISL2585219
EPIISL2585208
EPIISL2585205
EPIISL2583171
EPIISL2583023
EPIISL2582944
EPIISL2582918
EPIISL2582916
EPIISL2582913
EPIISL2582898
EPIISL2582896
EPIISL2582889
EPIISL2582869
EPIISL2582866
EPIISL2582841
EPIISL2582816
EPIISL2582796
EPIISL2582793
EPIISL2582791
EPIISL2582789
EPIISL2582771
EPIISL2582678
EPIISL2582669
EPIISL2582646
EPIISL2582644
EPIISL2582641
EPIISL2582630
EPIISL2582621
EPIISL2582576
EPIISL2582567
EPIISL2582565
EPIISL2582561
EPIISL2582512
EPIISL2582510
EPIISL2582473
EPIISL2582284
EPIISL2582279
EPIISL2582270
EPIISL2582267
EPIISL2582265
EPIISL2582253
EPIISL2582251
EPIISL2582241
EPIISL2582239
EPIISL2582227
EPIISL2582226
EPIISL2582223
EPIISL2582206
EPIISL2582203
EPIISL2582201
EPIISL2582199
EPIISL2582193
EPIISL2582191
EPIISL2582190
EPIISL2582186
EPIISL2582180
EPIISL2582172
EPIISL2582163
EPIISL2582157
EPIISL2582153
EPIISL2582152
EPIISL2582149
EPIISL2582109
EPIISL2582108
EPIISL2582105
EPIISL2582104
EPIISL2582101
EPIISL2582099
EPIISL2581922
EPIISL2581917
EPIISL2581915
EPIISL2581913
EPIISL2581912
EPIISL2581907
EPIISL2581906
EPIISL2581902
EPIISL2581899
EPIISL2581897
EPIISL2581896
EPIISL2581893
EPIISL2581890
EPIISL2581887
EPIISL2581885
EPIISL2581884
EPIISL2581881
EPIISL2581880
EPIISL2581877
EPIISL2581875
EPIISL2581873
EPIISL2581872
EPIISL2581868
EPIISL2581863
EPIISL2581861
EPIISL2581860
EPIISL2581857
EPIISL2581855
EPIISL2581854
EPIISL2581851
EPIISL2581849
EPIISL2581848
EPIISL2581846
EPIISL2581845
EPIISL2581844
EPIISL2581837
EPIISL2581832
EPIISL2581829
EPIISL2581823
EPIISL2581822
EPIISL2581819
EPIISL2581817
EPIISL2581816
EPIISL2581813
EPIISL2581811
EPIISL2581810
EPIISL2581807
EPIISL2581805
EPIISL2581803
EPIISL2581802
EPIISL2581799
EPIISL2581797
EPIISL2581792
EPIISL2581790
EPIISL2581787
EPIISL2581784
EPIISL2581781
EPIISL2581769
EPIISL2581765
EPIISL2581762
EPIISL2581759
EPIISL2581757
EPIISL2581756
EPIISL2581753
EPIISL2581751
EPIISL2581745
EPIISL2581743
EPIISL2581741
EPIISL2581737
EPIISL2581733
EPIISL2581731
EPIISL2581729
EPIISL2581725
EPIISL2581724
EPIISL2581721
EPIISL2581719
EPIISL2581717
EPIISL2581713
EPIISL2581711
EPIISL2581706
EPIISL2581705
EPIISL2581704
EPIISL2581701
EPIISL2581699
EPIISL2581695
EPIISL2581691
EPIISL2581690
EPIISL2581685
EPIISL2581683
EPIISL2581681
EPIISL2581679
EPIISL2581673
EPIISL2581672
EPIISL2581669
EPIISL2581665
EPIISL2581664
EPIISL2581662
EPIISL2581660
EPIISL2581658
EPIISL2581655
EPIISL2581653
EPIISL2581649
EPIISL2581647
EPIISL2581641
EPIISL2581639
EPIISL2581637
EPIISL2581635
EPIISL2581633
EPIISL2581631
EPIISL2581623
EPIISL2581622
EPIISL2581618
EPIISL2581615
EPIISL2581612
EPIISL2581610
EPIISL2581609
EPIISL2581608
EPIISL2581605
EPIISL2581603
EPIISL2581602
EPIISL2581599
EPIISL2581596
EPIISL2581593
EPIISL2581585
EPIISL2579899
EPIISL2579898
EPIISL2579365
EPIISL2579364
EPIISL2579360
EPIISL2579359
EPIISL2579358
EPIISL2579356
EPIISL2579353
EPIISL2579352
EPIISL2579351
EPIISL2579350
EPIISL2579348
EPIISL2579345
EPIISL2579344
EPIISL2579343
EPIISL2579342
EPIISL2579341
EPIISL2579338
EPIISL2579337
EPIISL2579336
EPIISL2579335
EPIISL2579334
EPIISL2579333
EPIISL2579332
EPIISL2579331
EPIISL2579326
EPIISL2579325
EPIISL2579307
EPIISL2579306
EPIISL2579305
EPIISL2579304
EPIISL2579302
EPIISL2579295
EPIISL2579293
EPIISL2579292
EPIISL2579282
EPIISL2579281
EPIISL2579280
EPIISL2579279
EPIISL2579278
EPIISL2579277
EPIISL2579276
EPIISL2579275
EPIISL2579274
EPIISL2578971
EPIISL2578953
EPIISL2578950
EPIISL2578945
EPIISL2578942
EPIISL2578938
EPIISL2578933
EPIISL2578932
EPIISL2578931
EPIISL2578930
EPIISL2578929
EPIISL2578927
EPIISL2578926
EPIISL2578925
EPIISL2578923
EPIISL2578922
EPIISL2578921
EPIISL2578920
EPIISL2578919
EPIISL2578918
EPIISL2578917
EPIISL2578915
EPIISL2578914
EPIISL2578913
EPIISL2578912
EPIISL2578911
EPIISL2578910
EPIISL2578909
EPIISL2578908
EPIISL2578907
EPIISL2578904
EPIISL2578903
EPIISL2578902
EPIISL2578901
EPIISL2578893
EPIISL2578868
EPIISL2578867
EPIISL2578866
EPIISL2578864
EPIISL2578863
EPIISL2578861
EPIISL2578855
EPIISL2578854
EPIISL2578853
EPIISL2578852
EPIISL2578851
EPIISL2578847
EPIISL2578846
EPIISL2578837
EPIISL2578836
EPIISL2578835
EPIISL2578834
EPIISL2578833
EPIISL2578832
EPIISL2578831
EPIISL2578830
EPIISL2578829
EPIISL2578828
EPIISL2578827
EPIISL2578826
EPIISL2578825
EPIISL2578820
EPIISL2578819
EPIISL2578812
EPIISL2578811
EPIISL2578807
EPIISL2578801
EPIISL2578800
EPIISL2578799
EPIISL2578789
EPIISL2578788
EPIISL2578769
EPIISL2578768
EPIISL2578767
EPIISL2578731
EPIISL2578721
EPIISL2578717
EPIISL2578716
EPIISL2578715
EPIISL2578713
EPIISL2578711
EPIISL2578709
EPIISL2578706
EPIISL2578699
EPIISL2578687
EPIISL2578686
EPIISL2578679
EPIISL2578677
EPIISL2578676
EPIISL2578674
EPIISL2578671
EPIISL2578669
EPIISL2578666
EPIISL2578665
EPIISL2578664
EPIISL2578663
EPIISL2574998
EPIISL2574997
EPIISL2574968
EPIISL2574958
EPIISL2574953
EPIISL2574952
EPIISL2574951
EPIISL2574946
EPIISL2574945
EPIISL2574944
EPIISL2574942
EPIISL2573629
EPIISL2573623
EPIISL2573621
EPIISL2573619
EPIISL2572826
EPIISL2572825
EPIISL2572824
EPIISL2572823
EPIISL2572816
EPIISL2572815
EPIISL2572570
EPIISL2572567
EPIISL2572566
EPIISL2572565
EPIISL2572564
EPIISL2572560
EPIISL2572559
EPIISL2572558
EPIISL2572557
EPIISL2572549
EPIISL2572548
EPIISL2572546
EPIISL2572545
EPIISL2572544
EPIISL2572256
EPIISL2572255
EPIISL2572251
EPIISL2572243
EPIISL2572241
EPIISL2572239
EPIISL2572238
EPIISL2572227
EPIISL2572225
EPIISL2572208
EPIISL2572207
EPIISL2572206
EPIISL2572205
EPIISL2571961
EPIISL2571960
EPIISL2571904
EPIISL2571903
EPIISL2571902
EPIISL2571586
EPIISL2571584
EPIISL2571582
EPIISL2571581
EPIISL2571580
EPIISL2571579
EPIISL2571578
EPIISL2571577
EPIISL2571576
EPIISL2571574
EPIISL2571571
EPIISL2571570
EPIISL2571569
EPIISL2571409
EPIISL2571408
EPIISL2571403
EPIISL2571402
EPIISL2571401
EPIISL2544065
EPIISL2544064
EPIISL2544063
EPIISL2544062
EPIISL2544061
EPIISL2544060
EPIISL2544059
EPIISL2544058
EPIISL2544057
EPIISL2544056
EPIISL2544051
EPIISL2544046
EPIISL2544045
EPIISL2544044
EPIISL2544040
EPIISL2544037
EPIISL2544035
EPIISL2544033
EPIISL2544027
EPIISL2544013
EPIISL2544012
EPIISL2544010
EPIISL2544009
EPIISL2544008
EPIISL2544007
EPIISL2544006
EPIISL2544004
EPIISL2544003
EPIISL2544002
EPIISL2544001
EPIISL2544000
EPIISL2543998
EPIISL2543997
EPIISL2543996
EPIISL2543995
EPIISL2543994
EPIISL2543993
EPIISL2543992
EPIISL2543991
EPIISL2543983
EPIISL2543982
EPIISL2543981
EPIISL2543980
EPIISL2543979
EPIISL2543977
EPIISL2543976
EPIISL2543975
EPIISL2543974
EPIISL2543973
EPIISL2543972
EPIISL2543971
EPIISL2543967
EPIISL2543962
EPIISL2543961
EPIISL2543960
EPIISL2543959
EPIISL2543958
EPIISL2543957
EPIISL2543956
EPIISL2543954
EPIISL2543953
EPIISL2543952
EPIISL2543949
EPIISL2543943
EPIISL2543941
EPIISL2543936
EPIISL2543934
EPIISL2543933
EPIISL2543932
EPIISL2543931
EPIISL2543930
EPIISL2543922
EPIISL2543847
EPIISL2543846
EPIISL2543845
EPIISL2543844
EPIISL2543843
EPIISL2543840
EPIISL2543837
EPIISL2543836
EPIISL2543834
EPIISL2543831
EPIISL2543830
EPIISL2543828
EPIISL2543827
EPIISL2543826
EPIISL2543825
EPIISL2543824
EPIISL2543822
EPIISL2543821
EPIISL2543820
EPIISL2543819
EPIISL2543818
EPIISL2543817
EPIISL2543816
EPIISL2543815
EPIISL2543814
EPIISL2543813
EPIISL2543812
EPIISL2543811
EPIISL2543806
EPIISL2543801
EPIISL2543799
EPIISL2543779
EPIISL2543776
EPIISL2156814
EPIISL2156813
EPIISL2156812
EPIISL1834171
EPIISL1834165
EPIISL1834160
EPIISL1834158
EPIISL1834157
EPIISL1834151
EPIISL1834150
EPIISL1834149
EPIISL1834148
EPIISL1834147
EPIISL1834146
EPIISL1834144
EPIISL1834143
EPIISL1834142
EPIISL1834140
EPIISL1834138
EPIISL1834137
EPIISL1834136
EPIISL1834134
EPIISL1834132
EPIISL1834131
EPIISL1834130
EPIISL1834129
EPIISL1834126
EPIISL1834125
EPIISL1834123
EPIISL1834121
EPIISL1834120
EPIISL1834119
EPIISL1834118
EPIISL1834117
EPIISL1834116
EPIISL1834115
EPIISL1834114
EPIISL1834113
EPIISL1834112
EPIISL1834110
EPIISL1834109
EPIISL1834107
EPIISL1834106
EPIISL1834105
EPIISL1834104
EPIISL1834103
EPIISL1834099
EPIISL1834096
EPIISL1834095
EPIISL1834093
EPIISL1834091
EPIISL1834088
EPIISL1834087
EPIISL1834085
EPIISL1834084
EPIISL1834083
[truncated: 499 more rows]
