# Supplementary material for: Evolutionary trends of respiratory syncytial viruses: Insights from large-scale surveillance and molecular dynamics of G glycoprotein
Source: Heliyon. 2024 May 9;10(10):e30886. doi: 10.1016/j.heliyon.2024.e30886 (PMC11112325; doi:10.1016/j.heliyon.2024.e30886)
Supplement: Multimedia component 2 [file mmc2.xlsx]

## Sheet: Sheet1
Accession IDs
OR143225
OR143226
OR143227
OR143228
OR143229
OR143230
OR143231
OR143235
OR143236
OR143237
OR143238
OR143239
OR143240
OR143241
OR143242
OR143243
OR143246
OR143249
OQ848541
OQ848542
OQ848543
OQ848544
OQ848545
OQ848546
OQ848547
OQ848548
OQ848549
OQ848550
OQ848551
OP320400
OP320401
OP320402
OP320403
OP320404
OP320405
OQ331210
OQ331212
OQ331213
OQ331215
OQ331218
OQ261736
OQ261741
OQ261742
OQ261743
ON237083
ON237084
ON237085
ON237086
ON237087
ON237089
ON237090
ON237093
ON237095
ON237096
ON237098
ON237099
ON237101
ON237102
ON237106
ON237108
ON237110
ON237111
ON237113
ON237114
ON237115
ON237116
ON237117
ON237118
ON237119
ON237120
ON237121
ON237123
ON237126
ON237127
ON237128
ON237129
ON237130
ON237131
ON237133
ON237135
ON237136
ON237137
ON237138
ON237139
ON237140
ON237143
ON237144
ON237145
ON237148
ON237149
ON237150
ON237152
ON237153
ON237154
ON237155
ON237156
ON237158
ON237159
ON237161
ON237162
ON237163
ON237164
ON237165
ON237166
ON237167
ON237168
ON237169
ON237170
ON237171
ON237172
ON237173
ON237176
ON237179
ON237183
ON237184
ON237186
ON237191
ON237192
ON237193
ON237194
ON237197
ON237201
ON237202
ON237203
ON237204
ON237207
ON237208
ON237211
ON237212
ON237213
ON237214
ON237215
ON237216
OQ357795
OQ357796
OQ357797
OP975389
OQ171932
OQ171933
OQ171934
OQ171935
OQ171937
OQ171938
OQ171939
OQ171940
OQ171942
OP965698
OP965700
OP965702
OP965703
OP965704
OP965705
OP965706
OP965708
OP965709
OP965710
OQ024159
OQ024160
OP890341
OP890343
OP890345
OP890346
OP890347
OP890348
OK500261
OK500263
OM857368
OM857369
OM857370
OM857371
OM857372
OM857373
OM857375
OM857380
OM857381
OM857382
OM857383
OM857385
OM857389
OM857390
OM857392
OM857393
OM857396
OM256493
OM256498
OK649685
OK649686
OK649688
OK649689
OK649690
OK649691
OK649692
OK649694
OK649695
OK649697
OK649698
OK649699
OK649700
OK649701
OK649702
OK649703
OK649706
OK649707
OK649708
OK649709
OK649710
OK649711
OK649713
OK649715
OK649719
OK649722
OK649723
OK649724
OK649725
OK649726
OK649727
OK649728
OK649729
OK649732
OK649735
OK649736
OK649738
OK649740
OK649741
OK649742
OK649743
OK649745
OK649746
OK649747
OK649748
OK649749
OK649750
OK649751
OK649752
OK649753
OK649754
OK649755
MZ515553
MZ515554
MZ515557
MZ515558
MZ515560
MZ515561
MZ515562
MZ515565
MZ515574
MZ515578
MZ515581
MZ515584
MZ515586
MZ515587
MZ515590
MZ515591
MZ515594
MZ515595
MZ515596
MZ515598
MZ515599
MZ515603
MZ515605
MZ515607
MZ515608
MZ515612
MZ515613
MZ515625
MZ515636
MZ515637
MZ515638
MZ515648
MZ515656
MZ515658
MZ515660
MZ515663
MZ515664
MZ515667
MZ515669
MZ515671
MZ515672
MZ515674
MZ515677
MZ515678
MZ515684
MZ515694
MZ515704
MZ515707
MZ515710
MZ515712
MZ515713
MZ515716
MZ515719
MZ515724
MZ515727
MZ515732
MZ515738
MZ515743
MZ515748
MZ515756
MZ515759
MZ515761
MZ515762
MZ515764
MZ515769
MZ515771
MZ515775
MZ515778
MZ515786
MZ515793
MZ515799
MZ515807
MZ515809
MZ515812
MZ515820
MZ515824
MZ515830
MZ515832
MZ515836
MZ515837
MZ515839
MZ515846
MZ515863
MZ515868
MZ515871
MZ515872
MZ515883
MZ515889
MZ515895
MZ515918
MZ515924
MZ515925
MZ515955
MZ515974
MZ515975
MZ515988
MZ515990
MZ515997
MZ516016
MZ516021
MZ516025
MZ516030
MZ516032
MZ516041
MZ516045
MZ516049
MZ516054
MZ516056
MZ516059
MZ516060
MZ516062
MZ516065
MZ516095
MZ516098
MZ516102
MZ516104
MZ516109
MZ516113
MZ516114
MZ516123
MZ516139
MZ151849
MZ151850
MZ151856
MW582529
MW020595
MT373703
MT373704
MT373705
MT107528
MT040081
MT040084
MT040085
MT040086
MF445662
MF445663
MF445664
MF445666
MF445668
MF445669
MF445670
MF445671
MF445672
MF445673
MF445674
MF445675
MF445676
MF445677
MF445678
MF445679
MF445680
MF445681
MF445683
MF445686
MF445687
MF445688
MF445689
MF445690
MF445691
MF445692
MF445693
MF445694
MF445695
MF445697
MF445700
MF445701
MF445702
MF445703
MF445704
MF445705
MF445706
MF445707
MF445708
MF445709
MF445710
MF445711
MF445712
MF445713
MF445714
MF445715
MF445716
MF445717
MF445718
MF445720
MF445721
MF445722
MF445723
MF445724
MF445725
MF445726
MF445727
MF445728
MF445729
MF445730
MF445731
MF445732
MF445733
MF445734
MF445735
MF445736
MF445737
MF445738
MF445739
MF445740
LC495297
MH327947
MK749866
MK749868
MK749869
MK749871
MK749873
MK749875
MK749876
MK749877
MK749879
MK749881
MK749882
MK749883
MK749885
MK749887
MK749889
MK749891
MK749894
MK749896
MK749897
MK749899
MK749900
MK749901
MK749907
MK749915
MK534510
MK534511
MK453523
MK109764
MK109765
MK109766
MK109767
MK109768
MK109769
MK109770
MK109771
MK109779
MK109781
MK109782
MK109784
MK109786
MK109788
LC384997
LC384998
LC384999
LC385000
LC385001
LC385006
LC385007
LC385008
MG642025
MG642027
MG642036
MG642037
MG642039
MG642043
MG642044
MG642045
MG642046
MG642049
MG642051
MG642054
MG642059
MG642062
MG642065
MG642066
MG642068
MG642076
KY924878
MF001040
MF001042
MF001044
MF001046
MF001048
MF001055
MF001058
KY674983
KY674984
KY684758
KY249656
KY249657
KY249658
KY249659
KY249660
KY249661
KY249662
KY249663
KY249664
KY249665
KY249666
KY249667
KY249668
KY249669
KY249670
KY249671
KY249672
KY249673
KY249674
KY249675
KY249676
KY249677
KY249678
KY249679
KY249680
KY249681
KY249682
KY249683
EPI_ISL2558904
EPI_ISL2560377
EPI_ISL2560378
EPI_ISL2561205
EPI_ISL2561207
EPI_ISL2561211
EPI_ISL2561212
EPI_ISL2561213
EPI_ISL2575417
EPI_ISL2576755
EPI_ISL2576762
EPI_ISL2576763
EPI_ISL2585200
EPI_ISL6494987
EPI_ISL15751218
EPI_ISL15751219
EPI_ISL15751220
EPI_ISL2558924
EPI_ISL2558925
EPI_ISL2558960
EPI_ISL2559838
EPI_ISL2559839
EPI_ISL2559840
EPI_ISL2559841
EPI_ISL2559842
EPI_ISL2577238
EPI_ISL2577240
EPI_ISL2577242
EPI_ISL2577243
EPI_ISL2577246
EPI_ISL2577247
EPI_ISL2577252
EPI_ISL2577663
EPI_ISL2577695
EPI_ISL2578161
EPI_ISL2584812
EPI_ISL2584815
EPI_ISL2584847
EPI_ISL15004431
EPI_ISL15004432
EPI_ISL15004436
EPI_ISL2559073
EPI_ISL2575513
EPI_ISL2577720
EPI_ISL2584483
EPI_ISL2584486
EPI_ISL2584855
EPI_ISL2584860
EPI_ISL2584861
EPI_ISL2584863
EPI_ISL2584865
EPI_ISL2584879
EPI_ISL2584880
EPI_ISL2584891
EPI_ISL2584893
EPI_ISL2584898
EPI_ISL2584899
EPI_ISL2544066
EPI_ISL2575593
EPI_ISL2577324
EPI_ISL2577768
EPI_ISL2577770
EPI_ISL2577772
EPI_ISL2577788
EPI_ISL2584506
EPI_ISL2584901
EPI_ISL2584902
EPI_ISL2584905
EPI_ISL2584906
EPI_ISL2584907
EPI_ISL2584909
EPI_ISL2584939
EPI_ISL2584944
EPI_ISL2584946
EPI_ISL2584947
EPI_ISL2584950
EPI_ISL2584987
EPI_ISL2584988
EPI_ISL2584989
EPI_ISL2544087
EPI_ISL2544089
EPI_ISL2544090
EPI_ISL2544091
EPI_ISL2544092
EPI_ISL2576518
EPI_ISL2584512
EPI_ISL2584515
EPI_ISL2584560
EPI_ISL2584562
EPI_ISL2584566
EPI_ISL2584568
EPI_ISL2584569
EPI_ISL2584570
EPI_ISL2584595
EPI_ISL2584994
EPI_ISL2584996
EPI_ISL2585000
EPI_ISL2585002
EPI_ISL2585003
EPI_ISL2585004
EPI_ISL2585005
EPI_ISL2585010
EPI_ISL2585012
EPI_ISL2585013
EPI_ISL2585016
EPI_ISL2544116
EPI_ISL2544117
EPI_ISL2544118
EPI_ISL2544119
EPI_ISL2544141
EPI_ISL2544143
EPI_ISL2544144
EPI_ISL2544145
EPI_ISL2544178
EPI_ISL2544190
EPI_ISL2560609
EPI_ISL2560610
EPI_ISL2560611
EPI_ISL2560612
EPI_ISL2560613
EPI_ISL2560614
EPI_ISL2561076
EPI_ISL2561080
EPI_ISL2561081
EPI_ISL2561083
EPI_ISL2561084
EPI_ISL2561085
EPI_ISL2561087
EPI_ISL2561091
EPI_ISL2561094
EPI_ISL2561099
EPI_ISL2577407
EPI_ISL2577420
EPI_ISL2577424
EPI_ISL2577860
EPI_ISL2584627
EPI_ISL2584630
EPI_ISL2584639
EPI_ISL2584640
EPI_ISL2584641
EPI_ISL2584644
EPI_ISL2584646
EPI_ISL2585067
EPI_ISL2585075
EPI_ISL2585077
EPI_ISL2585083
EPI_ISL2585084
EPI_ISL2585086
EPI_ISL2585091
EPI_ISL2585095
EPI_ISL6494786
EPI_ISL6494790
EPI_ISL6494791
EPI_ISL6494795
EPI_ISL2561105
EPI_ISL2561106
EPI_ISL2561110
EPI_ISL2561117
EPI_ISL2561119
EPI_ISL2561120
EPI_ISL2561154
EPI_ISL2577971
EPI_ISL2577998
EPI_ISL2584650
EPI_ISL2584686
EPI_ISL15751221
EPI_ISL15751222
EPI_ISL15751223
EPI_ISL15751224
EPI_ISL15751225
EPI_ISL15751226
EPI_ISL15751227
EPI_ISL2558894
EPI_ISL2559735
EPI_ISL2559736
EPI_ISL2577154
EPI_ISL2578019
EPI_ISL2585143
EPI_ISL2585147
EPI_ISL2585148
EPI_ISL2585150
EPI_ISL2585154
EPI_ISL2585189
EPI_ISL2585190
EPI_ISL2585191
EPI_ISL2585192
EPI_ISL2585196
EPI_ISL2560785
EPI_ISL2560786
EPI_ISL2560787
EPI_ISL2560788
EPI_ISL2560790
EPI_ISL2560791
EPI_ISL2560792
EPI_ISL2560793
EPI_ISL2560794
EPI_ISL2560795
EPI_ISL2560796
EPI_ISL2560797
EPI_ISL2560798
EPI_ISL2560799
EPI_ISL2584729
EPI_ISL2584733
EPI_ISL2584734
EPI_ISL2584735
EPI_ISL2584739
EPI_ISL11428314
EPI_ISL15120700
EPI_ISL15120701
EPI_ISL15120704
EPI_ISL15120705
EPI_ISL15120707
EPI_ISL15120708
EPI_ISL15120709
EPI_ISL1834174
EPI_ISL1834175
EPI_ISL2543854
EPI_ISL2543855
EPI_ISL2543856
EPI_ISL2543857
EPI_ISL2543858
EPI_ISL2543859
EPI_ISL2543860
EPI_ISL2543861
EPI_ISL2543862
EPI_ISL2543864
EPI_ISL2543865
EPI_ISL2543867
EPI_ISL2543869
EPI_ISL2543873
EPI_ISL2543882
EPI_ISL2543886
EPI_ISL2543889
EPI_ISL2558900
EPI_ISL2558903
EPI_ISL2558905
EPI_ISL2558908
EPI_ISL2575424
EPI_ISL2575432
EPI_ISL2575490
EPI_ISL2575494
EPI_ISL2576764
EPI_ISL2577261
EPI_ISL15120684
EPI_ISL15120685
EPI_ISL15120686
EPI_ISL15120687
EPI_ISL15120691
EPI_ISL15120693
EPI_ISL15120695
EPI_ISL15120697
EPI_ISL2575506
EPI_ISL2575508
EPI_ISL2575511
EPI_ISL2575536
EPI_ISL2575538
EPI_ISL2575549
EPI_ISL2575588
EPI_ISL2575589
EPI_ISL2575590
EPI_ISL2575597
EPI_ISL2575599
EPI_ISL2577291
EPI_ISL2577311
EPI_ISL2577312
EPI_ISL2584491
EPI_ISL2584492
EPI_ISL2584494
EPI_ISL2584499
EPI_ISL5930144
EPI_ISL5930145
EPI_ISL5930146
EPI_ISL5930148
EPI_ISL15120711
EPI_ISL15120712
EPI_ISL15120714
EPI_ISL15120718
EPI_ISL15120722
EPI_ISL15120724
EPI_ISL15120732
EPI_ISL15120733
EPI_ISL15120734
EPI_ISL15120735
EPI_ISL15120736
EPI_ISL15120737
EPI_ISL15120740
EPI_ISL15120741
EPI_ISL15120742
EPI_ISL15120744
EPI_ISL15120746
EPI_ISL15120747
EPI_ISL15120748
EPI_ISL15120749
EPI_ISL15120750
EPI_ISL15120752
EPI_ISL15120753
EPI_ISL15120754
EPI_ISL15120756
EPI_ISL15120757
EPI_ISL15120759
EPI_ISL15120760
EPI_ISL15120761
EPI_ISL15120762
EPI_ISL15120763
EPI_ISL15120764
EPI_ISL15120765
EPI_ISL15120766
EPI_ISL15120767
EPI_ISL15120768
EPI_ISL15120769
EPI_ISL15120779
EPI_ISL15120784
EPI_ISL15120787
EPI_ISL15120788
EPI_ISL15120789
EPI_ISL15120790
EPI_ISL15120791
EPI_ISL15120792
EPI_ISL15120793
EPI_ISL15120794
EPI_ISL15120795
EPI_ISL15120797
EPI_ISL15120799
EPI_ISL1760390
EPI_ISL1760391
EPI_ISL1760392
EPI_ISL1760393
EPI_ISL1760395
EPI_ISL1760396
EPI_ISL1760397
EPI_ISL1760398
EPI_ISL2576057
EPI_ISL2577300
EPI_ISL2577327
EPI_ISL2577328
EPI_ISL2577330
EPI_ISL2577336
EPI_ISL2577338
EPI_ISL2577386
EPI_ISL2584511
EPI_ISL6174132
EPI_ISL6174133
EPI_ISL6174134
EPI_ISL6174137
EPI_ISL6174138
EPI_ISL15067710
EPI_ISL15067712
EPI_ISL15067713
EPI_ISL15067715
EPI_ISL1760383
EPI_ISL1760384
EPI_ISL1760385
EPI_ISL1760386
EPI_ISL1760387
EPI_ISL1760388
EPI_ISL2558779
EPI_ISL2558785
EPI_ISL2558786
EPI_ISL2576531
EPI_ISL2578381
EPI_ISL4569432
EPI_ISL4848359
EPI_ISL5522626
EPI_ISL5522627
EPI_ISL5522628
EPI_ISL5522629
EPI_ISL2839434
EPI_ISL2558887
EPI_ISL2558888
EPI_ISL2558898
EPI_ISL2558899
EPI_ISL2588659
EPI_ISL2588669
EPI_ISL2560802
EPI_ISL2560807
EPI_ISL1437545
EPI_ISL1437546
EPI_ISL1437566
EPI_ISL1437568
EPI_ISL15067695
EPI_ISL15067696
EPI_ISL15067699
EPI_ISL2584856
EPI_ISL2584866
EPI_ISL2584867
EPI_ISL2584869
EPI_ISL2584871
EPI_ISL2584872
EPI_ISL2584881
EPI_ISL2584882
EPI_ISL2584888
EPI_ISL412867
EPI_ISL6266390
EPI_ISL10954009
EPI_ISL1437571
EPI_ISL15067700
EPI_ISL15067702
EPI_ISL15067704
EPI_ISL15067709
EPI_ISL16905446
EPI_ISL16905449
EPI_ISL16905450
EPI_ISL2559081
EPI_ISL2584916
EPI_ISL2584917
EPI_ISL2584918
EPI_ISL2584920
EPI_ISL2584925
EPI_ISL732343
EPI_ISL732349
EPI_ISL732350
EPI_ISL732351
EPI_ISL732352
EPI_ISL732353
EPI_ISL732355
EPI_ISL732358
EPI_ISL732367
EPI_ISL732373
EPI_ISL12544916
EPI_ISL12544917
EPI_ISL1653993
EPI_ISL1653994
EPI_ISL1653996
EPI_ISL1653997
EPI_ISL1653998
EPI_ISL1760400
EPI_ISL1760401
EPI_ISL1760402
EPI_ISL1760403
EPI_ISL1760404
EPI_ISL1760405
EPI_ISL1760407
EPI_ISL1760411
EPI_ISL1760412
EPI_ISL1760413
EPI_ISL1760414
EPI_ISL1760415
EPI_ISL1760416
EPI_ISL1760417
EPI_ISL1760418
EPI_ISL1760419
EPI_ISL1760420
EPI_ISL1760421
EPI_ISL1760422
EPI_ISL1760423
EPI_ISL1760424
EPI_ISL1760425
EPI_ISL1760426
EPI_ISL1760427
EPI_ISL1760429
EPI_ISL1760430
EPI_ISL1760431
EPI_ISL1760433
EPI_ISL1760434
EPI_ISL1760436
EPI_ISL1760437
EPI_ISL1760438
EPI_ISL1760440
EPI_ISL1760441
EPI_ISL1760443
EPI_ISL1760444
EPI_ISL2575614
EPI_ISL2578239
EPI_ISL2578252
EPI_ISL2578253
EPI_ISL2578254
EPI_ISL2584912
EPI_ISL2584913
EPI_ISL2584926
EPI_ISL2584927
EPI_ISL2584929
EPI_ISL2584930
EPI_ISL2584931
EPI_ISL2584935
EPI_ISL2584938
EPI_ISL2584955
EPI_ISL2584958
EPI_ISL2584960
EPI_ISL2584961
EPI_ISL2584964
EPI_ISL2584970
EPI_ISL2584972
EPI_ISL2584973
EPI_ISL2584975
EPI_ISL2584977
EPI_ISL2584980
EPI_ISL2584981
EPI_ISL2584983
EPI_ISL15750900
EPI_ISL15750901
EPI_ISL15750902
EPI_ISL15750903
EPI_ISL15750904
EPI_ISL15750905
EPI_ISL15750906
EPI_ISL15750907
EPI_ISL15750908
EPI_ISL15750909
EPI_ISL15750910
EPI_ISL15750911
EPI_ISL15750912
EPI_ISL15750913
EPI_ISL15750914
EPI_ISL15750915
EPI_ISL15750916
EPI_ISL15750920
EPI_ISL15750922
EPI_ISL15750923
EPI_ISL15750924
EPI_ISL15750926
EPI_ISL15750928
EPI_ISL15750929
EPI_ISL1647515
EPI_ISL1647516
EPI_ISL1647519
EPI_ISL1647520
EPI_ISL1647525
EPI_ISL1647526
EPI_ISL1647528
EPI_ISL1647531
EPI_ISL1647534
EPI_ISL1647537
EPI_ISL1647538
EPI_ISL1647541
EPI_ISL1647550
EPI_ISL1647551
EPI_ISL1647553
EPI_ISL1647555
EPI_ISL1647558
EPI_ISL1647564
EPI_ISL1647570
EPI_ISL1647571
EPI_ISL1647572
EPI_ISL1647573
EPI_ISL2575600
EPI_ISL2575602
EPI_ISL2575605
EPI_ISL2575621
EPI_ISL2575623
EPI_ISL2584592
EPI_ISL2584593
EPI_ISL10914986
EPI_ISL10914987
EPI_ISL15750930
EPI_ISL15750931
EPI_ISL15750932
EPI_ISL15750933
EPI_ISL15895128
EPI_ISL1647593
EPI_ISL1647594
EPI_ISL1647595
EPI_ISL1647596
EPI_ISL1647597
EPI_ISL1647598
EPI_ISL16681249
EPI_ISL16681287
EPI_ISL2576103
EPI_ISL2576192
EPI_ISL2577400
EPI_ISL2577401
EPI_ISL2577402
EPI_ISL2577409
EPI_ISL2577410
EPI_ISL2577414
EPI_ISL2577427
EPI_ISL2577428
EPI_ISL2577430
EPI_ISL2577438
EPI_ISL2577439
EPI_ISL2577440
EPI_ISL2577444
EPI_ISL2585021
EPI_ISL2585027
EPI_ISL2585029
EPI_ISL2585031
EPI_ISL2585036
EPI_ISL2585039
EPI_ISL2585041
EPI_ISL2585042
EPI_ISL2585044
EPI_ISL2585045
EPI_ISL2585047
EPI_ISL2585049
EPI_ISL2585051
EPI_ISL2585058
EPI_ISL2585059
EPI_ISL2585064
EPI_ISL6208709
EPI_ISL6208711
EPI_ISL6208713
EPI_ISL6208717
EPI_ISL6208721
EPI_ISL6494797
EPI_ISL6494798
EPI_ISL15772196
EPI_ISL2156815
EPI_ISL2156820
EPI_ISL2584653
EPI_ISL2584664
EPI_ISL2584665
EPI_ISL2584666
EPI_ISL2584667
EPI_ISL2584668
EPI_ISL2584689
EPI_ISL2584699
EPI_ISL2585101
EPI_ISL2585112
EPI_ISL2585115
EPI_ISL2585117
EPI_ISL2585119
EPI_ISL2585139
EPI_ISL6494803
EPI_ISL6494804
EPI_ISL6494810
EPI_ISL6494812
EPI_ISL6494813
EPI_ISL6494814
EPI_ISL6494817
EPI_ISL6494825
EPI_ISL6494826
EPI_ISL6494827
EPI_ISL1647470
EPI_ISL1647471
EPI_ISL1647472
EPI_ISL1647473
EPI_ISL1647474
EPI_ISL1647476
EPI_ISL1647477
EPI_ISL1647478
EPI_ISL1647479
EPI_ISL1647480
EPI_ISL1647481
EPI_ISL1647482
EPI_ISL1647484
EPI_ISL1647486
EPI_ISL1647487
EPI_ISL1647488
EPI_ISL1647490
EPI_ISL1647493
EPI_ISL1647495
EPI_ISL1647497
EPI_ISL2585120
EPI_ISL2585121
EPI_ISL2585130
EPI_ISL2585140
EPI_ISL2585158
EPI_ISL2585160
EPI_ISL2585163
EPI_ISL2585164
EPI_ISL2585171
EPI_ISL2585172
EPI_ISL2585181
EPI_ISL2585184
EPI_ISL6494799
EPI_ISL15750845
EPI_ISL15750846
EPI_ISL15750847
EPI_ISL15750848
EPI_ISL15750849
EPI_ISL15750850
EPI_ISL15750851
EPI_ISL15750852
EPI_ISL15750854
EPI_ISL15750856
EPI_ISL15750857
EPI_ISL15750858
EPI_ISL15750859
EPI_ISL15750860
EPI_ISL15750861
EPI_ISL15750862
EPI_ISL15750863
EPI_ISL15750867
EPI_ISL15750868
EPI_ISL15750869
EPI_ISL15750870
EPI_ISL15750871
EPI_ISL15750872
EPI_ISL15750873
EPI_ISL15750874
EPI_ISL15750875
EPI_ISL15750876
EPI_ISL15750877
EPI_ISL15750878
EPI_ISL15750879
EPI_ISL15750880
EPI_ISL15750881
EPI_ISL15750885
EPI_ISL15750886
EPI_ISL15750887
EPI_ISL15750888
EPI_ISL15750889
EPI_ISL15750890
EPI_ISL15750892
EPI_ISL15750894
EPI_ISL15750895
EPI_ISL15750896
EPI_ISL15750897
EPI_ISL15750898
EPI_ISL15750899
EPI_ISL1647504
EPI_ISL1647506
EPI_ISL1647509
EPI_ISL2575828
EPI_ISL2584711
EPI_ISL2584717
EPI_ISL2584721
EPI_ISL2584724
EPI_ISL2584738
EPI_ISL2584773
EPI_ISL11817122
EPI_ISL11817126
EPI_ISL16289246
EPI_ISL16289249
EPI_ISL1647577
EPI_ISL1647579
EPI_ISL1647580
EPI_ISL1647588
EPI_ISL1647589
EPI_ISL1647600
EPI_ISL16708988
EPI_ISL1834181
EPI_ISL1834182
EPI_ISL1834183
EPI_ISL2156816
EPI_ISL2156818
EPI_ISL2156819
EPI_ISL2543890
EPI_ISL2839393
EPI_ISL2839394
EPI_ISL2839435
EPI_ISL2839436
EPI_ISL2839437
EPI_ISL2896251
EPI_ISL2896254
EPI_ISL6208728
EPI_ISL6268437
EPI_ISL6268455
EPI_ISL6268456
EPI_ISL6268457
EPI_ISL6268594
EPI_ISL6268595
EPI_ISL6268596
EPI_ISL6268597
EPI_ISL6268598
EPI_ISL6268599
EPI_ISL6268606
EPI_ISL6268607
EPI_ISL6268611
EPI_ISL6268612
EPI_ISL6268617
EPI_ISL6268618
EPI_ISL11055794
EPI_ISL11055795
EPI_ISL11055798
EPI_ISL11817081
EPI_ISL11817084
EPI_ISL11817087
EPI_ISL13231411
EPI_ISL13231438
EPI_ISL15055351
EPI_ISL15055353
EPI_ISL15774002
EPI_ISL15774003
EPI_ISL15774004
EPI_ISL15774034
EPI_ISL15774041
EPI_ISL15774051
EPI_ISL15774069
EPI_ISL16714278
EPI_ISL16714283
EPI_ISL16714287
EPI_ISL16714298
EPI_ISL16714315
EPI_ISL16714330
EPI_ISL16714351
EPI_ISL16714353
EPI_ISL16714358
EPI_ISL16714359
EPI_ISL16714384
EPI_ISL16714387
EPI_ISL16714389
EPI_ISL16714595
EPI_ISL16714597
EPI_ISL16714598
EPI_ISL16714678
EPI_ISL16714679
EPI_ISL16714683
EPI_ISL16714685
EPI_ISL16714686
EPI_ISL16714687
EPI_ISL16737034
EPI_ISL16737035
EPI_ISL11055769
EPI_ISL11055770
EPI_ISL11055771
EPI_ISL11055792
EPI_ISL11055793
EPI_ISL11055801
EPI_ISL11055803
EPI_ISL11817035
EPI_ISL11817064
EPI_ISL11817077
EPI_ISL11817079
EPI_ISL11817089
EPI_ISL11817093
EPI_ISL12529654
EPI_ISL12529655
EPI_ISL12529656
EPI_ISL12529658
EPI_ISL12529659
EPI_ISL15773989
EPI_ISL15895059
EPI_ISL16709000
EPI_ISL16714422
EPI_ISL16714614
EPI_ISL16714623
EPI_ISL16714626
EPI_ISL16714627
EPI_ISL16714637
EPI_ISL16714640
EPI_ISL16714645
EPI_ISL16714646
EPI_ISL16714660
EPI_ISL16714663
EPI_ISL5930151
EPI_ISL6268620
EPI_ISL6268621
EPI_ISL6268622
EPI_ISL6268623
EPI_ISL6268625
EPI_ISL6268626
EPI_ISL6268627
EPI_ISL6268628
EPI_ISL6314463
EPI_ISL6314464
EPI_ISL6314465
EPI_ISL6314466
EPI_ISL6314467
EPI_ISL6314468
EPI_ISL6314469
EPI_ISL6314470
EPI_ISL6314585
EPI_ISL6314640
EPI_ISL6314641
EPI_ISL6314642
EPI_ISL6314658
EPI_ISL6314659
EPI_ISL6314660
EPI_ISL6314661
EPI_ISL6314662
EPI_ISL6314663
EPI_ISL11817050
EPI_ISL11817057
EPI_ISL16714418
EPI_ISL16714658
EPI_ISL16714666
EPI_ISL16714670
EPI_ISL16714674
EPI_ISL16714675
EPI_ISL6314471
EPI_ISL11055772
EPI_ISL11055778
EPI_ISL11055783
EPI_ISL14769847
EPI_ISL14769854
EPI_ISL15728620
EPI_ISL15728622
EPI_ISL15728624
EPI_ISL15728628
EPI_ISL15895095
EPI_ISL15896147
EPI_ISL15896153
EPI_ISL15896154
EPI_ISL15896157
EPI_ISL15896165
EPI_ISL15896180
EPI_ISL15896185
EPI_ISL15896269
EPI_ISL15896270
EPI_ISL15896272
EPI_ISL15896273
EPI_ISL15896274
EPI_ISL15896275
EPI_ISL15896277
EPI_ISL15896278
EPI_ISL15896279
EPI_ISL15896280
EPI_ISL15896281
EPI_ISL15896284
EPI_ISL15896285
EPI_ISL15896288
EPI_ISL15896289
EPI_ISL15896290
EPI_ISL15896296
EPI_ISL15896297
EPI_ISL15896298
EPI_ISL16006110
EPI_ISL16006111
EPI_ISL16006114
EPI_ISL16006115
EPI_ISL16533866
EPI_ISL16609724
EPI_ISL16672799
EPI_ISL16672801
EPI_ISL16672803
EPI_ISL16672806
EPI_ISL16672808
EPI_ISL16672809
EPI_ISL16672810
EPI_ISL16672811
EPI_ISL16672813
EPI_ISL16672815
EPI_ISL16672817
EPI_ISL16672820
EPI_ISL16672834
EPI_ISL16672835
EPI_ISL16672884
EPI_ISL16672917
EPI_ISL16672922
EPI_ISL16672933
EPI_ISL16672936
EPI_ISL16714466
EPI_ISL16714572
EPI_ISL16714573
EPI_ISL16714578
EPI_ISL16714580
EPI_ISL16714583
EPI_ISL16714585
EPI_ISL16714589
EPI_ISL16714592
EPI_ISL16737024
EPI_ISL16737025
EPI_ISL16737028
EPI_ISL16737039
EPI_ISL16881200
EPI_ISL16881201
EPI_ISL16881202
EPI_ISL16881203
EPI_ISL16881204
EPI_ISL16881205
EPI_ISL16881206
EPI_ISL16881207
EPI_ISL16881208
EPI_ISL16929303
EPI_ISL16929307
EPI_ISL14769851
EPI_ISL14769860
EPI_ISL15896126
EPI_ISL15896128
EPI_ISL15896137
EPI_ISL15896204
EPI_ISL15896205
EPI_ISL15896207
EPI_ISL15896214
EPI_ISL15896217
EPI_ISL15896225
EPI_ISL15896231
EPI_ISL15896248
EPI_ISL15896259
EPI_ISL15896260
EPI_ISL15896263
EPI_ISL16609708
EPI_ISL16609721
EPI_ISL16609722
EPI_ISL16609728
EPI_ISL16609729
EPI_ISL16609737
EPI_ISL16609745
EPI_ISL16609753
EPI_ISL16609759
EPI_ISL16609762
EPI_ISL16609768
EPI_ISL16714706
EPI_ISL16714707
EPI_ISL16714708
EPI_ISL16714709
EPI_ISL16714712
EPI_ISL16714716
EPI_ISL16714718
EPI_ISL16714720
EPI_ISL16714722
EPI_ISL16714724
EPI_ISL16714730
EPI_ISL16714733
EPI_ISL16714734
EPI_ISL16714735
EPI_ISL16714736
EPI_ISL16714737
EPI_ISL16714738
EPI_ISL16714739
EPI_ISL16714742
EPI_ISL16714746
EPI_ISL16714748
EPI_ISL16714754
EPI_ISL16714768
EPI_ISL16714776
EPI_ISL16714783
EPI_ISL16714784
EPI_ISL16714785
EPI_ISL16714792
EPI_ISL16714793
EPI_ISL16714794
EPI_ISL16714802
EPI_ISL16714806
EPI_ISL16714813
EPI_ISL16881187
EPI_ISL16881189
EPI_ISL16881190
EPI_ISL16881192
EPI_ISL16881194
EPI_ISL16881196
EPI_ISL16881198
EPI_ISL16881199
EPI_ISL15896236
EPI_ISL15896244
EPI_ISL16714305
EPI_ISL16714788
EPI_ISL2560350
EPI_ISL2560351
EPI_ISL2560352
EPI_ISL2560353
EPI_ISL2560355
EPI_ISL2560356
EPI_ISL2560357
EPI_ISL2560358
EPI_ISL2560359
EPI_ISL2560360
EPI_ISL2560361
EPI_ISL2560362
EPI_ISL2560363
EPI_ISL2560364
EPI_ISL2560365
EPI_ISL2560366
EPI_ISL2560367
EPI_ISL2560369
EPI_ISL2560370
EPI_ISL2560371
EPI_ISL2560372
EPI_ISL2560373
EPI_ISL2560375
EPI_ISL2560376
EPI_ISL2560382
EPI_ISL2560384
EPI_ISL2560385
EPI_ISL2575406
EPI_ISL2575408
EPI_ISL2575426
EPI_ISL2575461
EPI_ISL2575466
EPI_ISL2575469
EPI_ISL2575474
EPI_ISL2576765
EPI_ISL2576766
EPI_ISL2576767
EPI_ISL2588782
EPI_ISL2558943
EPI_ISL2558948
EPI_ISL2558951
EPI_ISL2558952
EPI_ISL2558954
EPI_ISL2558955
EPI_ISL2558956
EPI_ISL2558958
EPI_ISL2558961
EPI_ISL2558962
EPI_ISL2558963
EPI_ISL2558998
EPI_ISL2558999
EPI_ISL2577220
EPI_ISL2577221
EPI_ISL2577222
EPI_ISL2577224
EPI_ISL2577234
EPI_ISL2577235
EPI_ISL2577236
EPI_ISL2577237
EPI_ISL2577265
EPI_ISL2577284
EPI_ISL2577296
EPI_ISL2587492
EPI_ISL2559443
EPI_ISL2559445
EPI_ISL2559447
EPI_ISL2559478
EPI_ISL2575505
EPI_ISL2575532
EPI_ISL2575552
EPI_ISL2575553
EPI_ISL2575554
EPI_ISL2575555
EPI_ISL2575556
EPI_ISL2575557
EPI_ISL2575560
EPI_ISL2575561
EPI_ISL2575565
EPI_ISL2575568
EPI_ISL2575569
EPI_ISL2575572
EPI_ISL2575591
EPI_ISL2576003
EPI_ISL2577302
EPI_ISL2576015
EPI_ISL2576019
EPI_ISL2576098
EPI_ISL2576099
EPI_ISL2577382
EPI_ISL2577388
EPI_ISL2584505
EPI_ISL2544106
EPI_ISL2544107
EPI_ISL2544108
EPI_ISL2544109
EPI_ISL2544110
EPI_ISL2544111
EPI_ISL2544112
EPI_ISL2544113
EPI_ISL2544114
EPI_ISL2544115
EPI_ISL2544120
EPI_ISL2544133
EPI_ISL2544137
EPI_ISL2544138
EPI_ISL2544140
EPI_ISL2544148
EPI_ISL2544149
EPI_ISL2559183
EPI_ISL2560584
EPI_ISL2560585
EPI_ISL2560586
EPI_ISL2560587
EPI_ISL2560588
EPI_ISL2560589
EPI_ISL2576514
EPI_ISL2576538
EPI_ISL2576539
EPI_ISL2584516
EPI_ISL2584518
EPI_ISL2544152
EPI_ISL2544153
EPI_ISL2544154
EPI_ISL2544155
EPI_ISL2544156
EPI_ISL2544157
EPI_ISL2544158
EPI_ISL2544160
EPI_ISL2544161
EPI_ISL2544162
EPI_ISL2544166
EPI_ISL2544167
EPI_ISL2544168
EPI_ISL2544169
EPI_ISL2544176
EPI_ISL2544179
EPI_ISL2544180
EPI_ISL2544181
EPI_ISL2544187
EPI_ISL2544188
EPI_ISL2544189
EPI_ISL2544191
EPI_ISL2544192
EPI_ISL2558796
EPI_ISL2558797
EPI_ISL2558798
EPI_ISL2558805
EPI_ISL2558806
EPI_ISL2558807
EPI_ISL2558808
EPI_ISL2558809
EPI_ISL2558810
EPI_ISL2558816
EPI_ISL2558817
EPI_ISL2558818
EPI_ISL2558820
EPI_ISL2558821
EPI_ISL2558822
EPI_ISL2558823
EPI_ISL2558824
EPI_ISL2558832
EPI_ISL2558833
EPI_ISL2558834
EPI_ISL2558835
EPI_ISL2558837
EPI_ISL2558838
EPI_ISL2558839
EPI_ISL2559249
EPI_ISL2575365
EPI_ISL2575371
EPI_ISL2575372
EPI_ISL2575374
EPI_ISL2575377
EPI_ISL2575378
EPI_ISL2575379
EPI_ISL2575380
EPI_ISL2575394
EPI_ISL2588652
EPI_ISL2588656
EPI_ISL2588658
EPI_ISL2588661
EPI_ISL2588662
EPI_ISL2588663
EPI_ISL2588668
EPI_ISL2588685
EPI_ISL2588688
EPI_ISL2558843
EPI_ISL2558844
EPI_ISL2558845
EPI_ISL2558847
EPI_ISL2558848
EPI_ISL2558849
EPI_ISL2558859
EPI_ISL2558860
EPI_ISL2558861
EPI_ISL2558862
EPI_ISL2558863
EPI_ISL2558864
EPI_ISL2558865
EPI_ISL2558866
EPI_ISL2558867
EPI_ISL2558869
EPI_ISL2558870
EPI_ISL2558871
EPI_ISL2558872
EPI_ISL2558873
EPI_ISL2558874
EPI_ISL2558875
EPI_ISL2558876
EPI_ISL2558877
EPI_ISL2558881
EPI_ISL2558882
EPI_ISL2558896
EPI_ISL2559322
EPI_ISL2560344
EPI_ISL2560347
EPI_ISL2560349
EPI_ISL2584790
EPI_ISL2584791
EPI_ISL2584793
EPI_ISL2584794
EPI_ISL2584796
EPI_ISL2584797
EPI_ISL2584798
EPI_ISL6494900
EPI_ISL6494901
EPI_ISL6494902
EPI_ISL6494903
EPI_ISL6494904
EPI_ISL6494905
EPI_ISL6494906
EPI_ISL6494907
EPI_ISL6494908
EPI_ISL6494910
EPI_ISL6494912
EPI_ISL6494913
EPI_ISL6494914
EPI_ISL6494915
EPI_ISL6494916
EPI_ISL6494917
EPI_ISL6494918
EPI_ISL6494921
EPI_ISL6494922
EPI_ISL6494923
EPI_ISL6494924
EPI_ISL6494925
EPI_ISL6494927
EPI_ISL6494928
EPI_ISL6494929
EPI_ISL6494930
EPI_ISL6494944
EPI_ISL6494945
EPI_ISL2559802
EPI_ISL2559818
EPI_ISL2559822
EPI_ISL2559824
EPI_ISL2559825
EPI_ISL2559826
EPI_ISL2559828
EPI_ISL2559829
EPI_ISL2559830
EPI_ISL2559831
EPI_ISL2559832
EPI_ISL2559833
EPI_ISL2559834
EPI_ISL2559835
EPI_ISL2559836
EPI_ISL2559837
EPI_ISL2559843
EPI_ISL2560800
EPI_ISL2560838
EPI_ISL2584817
EPI_ISL2584818
EPI_ISL2584819
EPI_ISL2584824
EPI_ISL6494931
EPI_ISL6494932
EPI_ISL6494933
EPI_ISL6494934
EPI_ISL6494936
EPI_ISL6494937
EPI_ISL6494938
EPI_ISL6494939
EPI_ISL6494940
EPI_ISL6494942
EPI_ISL6494943
EPI_ISL6494946
EPI_ISL2559002
EPI_ISL2559003
EPI_ISL2559004
EPI_ISL2559006
EPI_ISL2559007
EPI_ISL2559008
EPI_ISL2559020
EPI_ISL2584838
EPI_ISL2584840
EPI_ISL2584841
EPI_ISL2584843
EPI_ISL2584845
EPI_ISL2584849
EPI_ISL2584852
EPI_ISL2584853
EPI_ISL2584859
EPI_ISL2584873
EPI_ISL2584875
EPI_ISL2584890
EPI_ISL2584894
EPI_ISL2559080
EPI_ISL2560908
EPI_ISL2560910
EPI_ISL2560912
EPI_ISL2560918
EPI_ISL2560919
EPI_ISL2560920
EPI_ISL2560931
EPI_ISL2560932
EPI_ISL2560934
EPI_ISL2560970
EPI_ISL2560971
EPI_ISL2560972
EPI_ISL2584937
EPI_ISL2544067
EPI_ISL2544078
EPI_ISL2544079
EPI_ISL2544080
EPI_ISL2544081
EPI_ISL2544082
EPI_ISL2544083
EPI_ISL2544084
EPI_ISL2544085
EPI_ISL2544088
EPI_ISL2544093
EPI_ISL2544094
EPI_ISL2560590
EPI_ISL2560591
EPI_ISL2560592
EPI_ISL2560593
EPI_ISL2560594
EPI_ISL2560596
EPI_ISL2560597
EPI_ISL2560598
EPI_ISL2560599
EPI_ISL2560996
EPI_ISL2561008
EPI_ISL2561009
EPI_ISL2561017
EPI_ISL2561018
EPI_ISL2561021
EPI_ISL2561023
EPI_ISL2575641
EPI_ISL2575643
EPI_ISL2575644
EPI_ISL2575647
EPI_ISL2575648
EPI_ISL2575649
EPI_ISL2584596
EPI_ISL2584598
EPI_ISL2584599
EPI_ISL2584986
EPI_ISL2584991
EPI_ISL2584992
EPI_ISL2584993
EPI_ISL2560600
EPI_ISL2560601
EPI_ISL2560602
EPI_ISL2560603
EPI_ISL2560604
EPI_ISL2560605
EPI_ISL2560606
EPI_ISL2560607
EPI_ISL2560608
EPI_ISL2560615
EPI_ISL2576104
EPI_ISL2576105
EPI_ISL2576106
EPI_ISL2576107
EPI_ISL2576187
EPI_ISL2576193
EPI_ISL2576194
EPI_ISL2576195
EPI_ISL2576196
EPI_ISL2577435
EPI_ISL2577466
EPI_ISL2577479
EPI_ISL2577484
EPI_ISL2584601
EPI_ISL2584602
EPI_ISL2584605
EPI_ISL2585063
EPI_ISL2585070
EPI_ISL2585072
EPI_ISL2585074
EPI_ISL2575723
EPI_ISL2575765
EPI_ISL2575782
EPI_ISL2577535
EPI_ISL2577538
EPI_ISL2584610
EPI_ISL2584611
EPI_ISL2584613
EPI_ISL2584614
EPI_ISL2584615
EPI_ISL2584617
EPI_ISL2584618
EPI_ISL2584619
EPI_ISL2584620
EPI_ISL2584621
EPI_ISL2584622
EPI_ISL2584623
EPI_ISL2584624
EPI_ISL2584626
EPI_ISL2584628
EPI_ISL2584631
EPI_ISL2584632
EPI_ISL2584634
EPI_ISL2584636
EPI_ISL2584642
EPI_ISL2584659
EPI_ISL2584675
EPI_ISL2584682
EPI_ISL2584683
EPI_ISL2584694
EPI_ISL2584697
EPI_ISL2584698
EPI_ISL2585142
EPI_ISL2585146
EPI_ISL6494896
EPI_ISL6494897
EPI_ISL6494898
EPI_ISL6494899
EPI_ISL2559706
EPI_ISL2559732
EPI_ISL2559733
[truncated: 80 more rows]
